# Supplementary material for: Evidence and reporting standards in N-of-1 medical studies: a systematic review
Source: Transl Psychiatry. 2023 Jul 18;13:263. doi: 10.1038/s41398-023-02562-8 (PMC10354076; doi:10.1038/s41398-023-02562-8)
Supplement: Supplementary file 2 — Supplementary Table 2 [file 41398_2023_2562_MOESM2_ESM.xlsx]

## Sheet: Sheet1
Citation	Type of N-of-1 Design	If not identified	Met Evidence Standards	#phases	Min phase length	Maximum phase length	Average phase length	Total phase length	# participants	Outcome variable	Type of outcome variable	Autocorrelation	Medical Condition	Treatment	How was intervention effect determined	Immediacy	Level Change	Slope change	Effect size	Magnitude of effect size	Consistency	Type of analysis	Correct Distributional Assumptions	Type of effect size	Entire data reported?	IOA computed?	Carryover effect	Period effects	Intrasubject correlation	Confidence interval foe effect sizes	Sensitivity analysis	Subgroup analysis
Zi S, Huang H, Yang P, et al. Evaluating the effects of heat-clearing traditional chinese medicine in stable bronchiectasis by a series of n-of-1 trials. Evidence-Based Complementary and Alternative Medicine. 2022;2022:1-12. https://doi.org/10.1155/2022/6690638	Not Identified	ABAB	No	6	4	4	4	24	21	symptom score, sputum volume, CAT questionnaire, TCM score, safety score	Rating Scale	Not Included	bronchiectasis	heat-clearing traditional chinese medicine	None	No	Yes	No	Yes	0.19	No	Paired T-Test	Yes	Mean difference	No	IOA was not collected in each phase for at least 20% of data points per condition	Yes	Yes	No	Yes	No	No
Huang H, Yang P, Wang J, et al. Investigation into the individualized treatment of traditional Chinese medicine through a series of n-of-1 trials. Evidence-Based Complementary and Alternative Medicine. 2018;2018:1-11. https://doi.org/10.1155/2018/5813767	Not Identified	ABAB	No	6	2	4	3	24	14	symptom scores, sputum volume, CAT scores, safety outcome	Rating Scale	Not Included	bronchiectasis	Chinese traditional medicine herbal decoction	None	No	Yes	No	Yes	1.95	Yes	Paired T-Test	No	Mean difference	Yes	IOA was not collected in each phase for at least 20% of data points per condition	Yes	Yes	No	Yes	No	No
Riggare S, Unruh KT, Sturr J, et al. Patient-driven n-of-1 in Parkinson’s Disease: Lessons learned from a placebo-controlled study of the effect of nicotine on Dyskinesia. Methods of Information in Medicine. 2017;56(99):e123-e128.	Not Identified	ABA	No	3	0	0	0	1	1	intensity of levodopa induced dyskinesia	Qualitative	Not Included	levodopa induced dyskinesia	ecigarette-delivered nicotine	Immediacy	No	No	No	No		No	none	No	None	No	Outcome variable was not measureed systematically over time by more than one assessor	No	No	No	No	No	No
Aalbers S, Spreena M, Bosveld-van Haandelb L, Bogaertsc S. Evaluation of client progress in music therapy: An illustration of an n-of-1 design in individual short-term improvisational music therapy with clients with depression. Nordic Journal of Music Therapy. 2017;26(3):256–271. http://dx.doi.org/10.1080/08098131.2016.1205649	Identified	AB	No	1	7	7	7	7	9	depressive symptoms as measured by the IDS	Rating Scale	Not Included	depression	music therapy	Level Change	No	Yes	No	Yes	0.2-0.5	Yes	Paired T-Test	No	Cohen's D	Yes	Study did not include ≥ 3 attempts to demonstrate an intervention effect at three different points in time	No	No	Yes	No	No	No
Brulé D, Balon J, Zhao L, Seely D. An n-of-1 feasibility study of homeopathic treatment for fatigue in patients receiving chemotherapy. Homeopathy. 2018;107:196-201.	Identified	ABAB	No	12	2	2	2	116	1	fatigue as measured by the MFI and EORTC-QLQ-C30	Rating Scale	Not Included	cancer-related fatigue	homeopathic treatment	Level Change	No	Yes	Yes	No		No	Visual	No	None	Yes	Outcome variable was not measured systematically over time by more than one assessor	Yes	Yes	No	No	No	No
Samuel JP, Tyson JE, Green C, et al. Treating hypertension in children with n-of-1 trials. Pediatrics. 2019;143(4):1-9. https://doi.org/10.1542/peds.2018-1818	Not Identified	ATD	No	6	2	2	2	12	32	blood pressure	Count	Not Included	hypertension	three medications (amlodipine, hydrochlorothiazide, lisinopril)	Level Change	No	Yes	No	Yes	12-67%	No	Multi-Level Modeling	Yes	Mean difference	No	Study did not have the number of required data points (3-5) per case/phase	Yes	Yes	Yes	Yes	No	Yes
Clough AJ, Hilmer SN, Naismith SL, Gnjidic D. The feasibility of using n-of-1 trials to investigate deprescribing in older adults with dementia: A pilot study. Healthcare. 2019;7(4):161-170.	Not Identified	ABA	No	3	5	5	5	15	1	Change in Alzheimer’s Disease Assessment Scale-Cognitive Subscale (ADAS-CoG) score, Self-reported Quality of Life in Alzheimer’s Disease (QoL-AD), The Short Performance Physical Battery (SPPB), John Hodges Cambridge Behavioural Inventory—Revised	Mean difference	Not Included	dementia	medication	Level Change	No	Yes	No	Yes	-4.5 to 3	No	Mean difference	No	Mean difference	Yes	Study did not have the number of required data points (3-5) per case/phase	Yes	Yes	No	No	No	No
Joy TR, Monjed A, Zou GY, Hegele RA, McDonald CG, Mahon JL. N-of-1 (single-patient) trials for statin-related myalgia. Annals of Internal Medicine. 2014;160(5):301-311.	Not Identified	ABAB	No	9	3	3	3	33	8	self-completed visual analogue scales (VASs) and the Brief Pain Inventory (BPI) Short Form scores	Rating Scale	Not Included	statin-related myalgia	statin therapy	Level Change	No	Yes	Yes	Yes	-8 to 21	Yes	Paired T-Test	No	Mean difference	Yes	IOA was not collected in each phase for at least 20% of data points per condition	Yes	Yes	Yes	Yes	No	No
Ma Y, Fu Y, Tian Y, et al. Individual postprandial glycemic responses to diet in n-of-1 trials: Westlake n-of-1 trials for macronutrient Intake (WE-MACNUTR). The Journal of Nutrition. 2021;151(10):3158-3167.	Not Identified	ATD	No	12	6	6	6	72	28	postprandial glucose, mean amplitude of glycemic excursions, and AUC	Count	Not Included	diet-controlled glycemic levels	low-carbohydrate vs low-fat diet	Level Change	No	Yes	Yes	Yes	0-100	No	Multi-Level Modeling	No	Mean difference	Yes	IOA was not collected in each phase for at least 20% of data points per condition	Yes	Yes	No	Yes	Yes	No
Kwasnicka D, Boroujerdi M, O'Gorman A, et al. An n-of-1 study of daily alcohol consumption following minimum unit pricing implementation in Scotland. Addiction. 2021;116(7):1725-1733.	Not Identified	AB	No	3	12	12	12	1514	25	alcohol consumption measured by the ecological momentary assessment (EMA) survey	Count	Included	alcohol consumption	minimum unit pricing	Level Change	No	Yes	No	No	n/a	No	Multi-Level Modeling	Yes	R	No	Independent variable was not systematically manipulated	No	No	Yes	Yes	No	No
Mitchell GK, Hardy JR, Nikles CJ, et al. The effect of methylphenidate on fatigue in advanced cancer: An aggregated n-of-1 trial. Journal of Pain and Symptom Management. 2015;50(3):289-296.	Identified	ABAB	No	6	3	3	3	18	43	Functional Assessment of Chronic Illness Therapy-Fatigue (FACIT-F) scale scores	Rating Scale	Not Included	cancer-related fatigue	Methylphenidate	Level Change	No	Yes	No	Yes	3.2	No	Bayesian Hierarchical Modeling	Yes	Mean difference	Yes	Study did not have the number of required data points (3-5) per case/phase	Yes	Yes	No	Yes	No	No
Yuhong H, Qian L, Yu L, et al. An n-of-1 trial service in clinical practice: Testing the effectiveness of Liuwei Dihuang Decoction for Kidney-Yin Deficiency Syndrome. Evidence-Based Complementary and Alternative Medicine. 2013;2013:1-7. http://dx.doi.org/10.1155/2013/827915	Not Identified	ABAB	No	6	4	4	4	24	47	included number of individual completion rates, response rate, and post-n-of-1 RCTs decisions	Count	Not Included	Kidney-Yin Deficiency Syndrome	Liuwei Dihuang Decoction	Level Change	No	Yes	No	Yes	2.41	No	Meta-Analysis	No	Cohen's D	Yes	IOA was not collected in each phase for at least 20% of data points per condition	Yes	Yes	No	Yes	No	No
Nikles J, Mitchell G, McKinlay L, et al. A series of n-of-1 trials of stimulants in brain injured children. NeuroRehabilitation. 2017;40:11–21.	Identified	ABAB	No	6	1	1	1	6	53	Conners' 3 and BRIEF rating scales scores	Rating Scale	Not Included	ADHD	stimulant	Level Change	No	Yes	No	Yes	2.6-3.1	No	Bayesian Hierarchical Modeling	Yes	Mean difference	No	IOA was not collected in each phase for at least 20% of data points per condition	Yes	Yes	No	Yes	No	No
Tsiormpatzis S. Effects of shiatsu on the health-related quality of life of a person with secondary progressive multiple sclerosis: A mixed methods n-of-1 trial within a whole systems research case study. European Journal of Integrative Medicine. 2019;32:1-15.	Identified	ABAB	No	6	2	2	2	12	1	shortened NSQLI, data collected from semi-structured interview, case notes (health-related quality of life)	Rating Scale	Not Included	multiple sclerosis	shiatsu	Level Change	No	Yes	No	No	n/a	No	none	No	None	Yes	IOA was not collected in each phase for at least 20% of data points per condition	No	No	No	No	No	No
Stunnenberg BC, Raaphorst J, Groenewoud HM, et al. Effect of mexiletine on muscle stiffness in patients with nondystrophic myotonia evaluated using aggregated n-of-1 trials. The Journal of the American Medical Association. 2018;320(22):2344-2353.	Identified	ABAB	No	8	4	4	4	44	27	reduction in daily-reported muscle stiffness	Rating Scale	Not Included	nondystrophic myotonia	mexiletine	Level Change	No	Yes	No	Yes	3.12	No	Bayesian Hierarchical Modeling	Yes	Mean difference	No	IOA was not collected in each phase for at least 20% of data points per condition	Yes	Yes	Yes	Yes	No	Yes
Ferreira JJ, Mestre T, Guedes LC, et al. Espresso coffee for the treatment of somnolence in Parkinson’s Disease: Results of n-of-1 trials. Frontiers in Neurology. 2016;7:1-7.	Identified	ABAB	No	6	5	5	5	9	4	Epworth Sleepiness Scale score	Rating Scale	Not Included	daytime somnolence associated with Parkinson's disease	espresso coffee	Level Change	No	Yes	No	Yes	-1 to 1.3	Yes	Paired T-Test	No	Mean difference	Yes	Study did not have the number of required data points (3-5) per case/phase	Yes	Yes	Yes	Yes	No	No
Nyman SR, Goodwin K, Kwasnicka D, Callaway A. Increasing walking among older people: A test of behaviour change techniques using factorial randomised n-of-1 trials. Psychology & Health. 2016;31(3):313-330.	Identified	ABAB	No	62	1	1	1	62	8	number of steps	Count	Included	physical activity, specifically walking	goal setting, self-monitoring	Level Change	No	Yes	Yes	Yes	-.32 to .47	Yes	Regression Modeling	Yes	Cohen's D	Yes	IOA was not collected in each phase for at least 20% of data points per condition	No	No	Yes	Yes	Yes	No
Germini F, Coerezza A, Andreinetti L, et al. N-of-1 randomized trials of ultra-micronized palmitoylethanolamide in older patients with chronic pain. Drugs & Aging. 2017;34:941-952.	Not Identified	ABAB	No	7	2	3	3	18	10	Pain intensity & count of times patient took analgesic medications (daily), Back Pain Functional Scale (weekly)	Rating Scale	Not Included	chronic pain	medication (Normast 600 mg)	Immediacy	Yes	Yes	Yes	Yes	0.08	No	Paired T-Test	No	Mean difference	Yes	Study did not have the number of required data points (3-5) per case/phase	Yes	Yes	Yes	No	Yes	No
Daza EJ, Wac K, Oppezzo M. Effects of sleep deprivation on blood glucose, food cravings, and affect in a non-diabetic: An n-of-1 randomized pilot study. Healthcare. 2020;8(6):1-17.	Identified	ABAB	No	8	3	3	3	24	2	blood glucose levels, mood, and food cravings	Count	Included	blood glucose levels	sleep deprivation	Level Change	No	Yes	Yes	Yes	0.9	Yes	Multi-Level Modeling	Yes	Mean difference	Yes	IOA was not collected in each phase for at least 20% of data points per condition	Yes	Yes	Yes	Yes	Yes	No
Hsia CC, Mahon JL, Seitelbach M, Chia J, Zou G, Chin-Yee IH. Use of n-of-1 (single patient) trials to assess the effect of age of transfused blood on health-related quality of life in transfusion-dependent patients. Transfusion. 2016;56:1192-1200.	Not Identified	ABAB	No	8	1	4	3		9	health-related quality of life as assessed by the FACT-An questionnaire and three VAS questions	Rating Scale	Included	chronic blood transfucsion dependency	fresh vs standard blood	Level Change	No	Yes	No	Yes	-1.5 to 3	No	Paired T-Test	No	Mean difference	No	Study did not have the number of required data points (3-5) per case/phase	No	No	No	Yes	No	No
Huang H, Yang P, Xue J, et al. Evaluating the individualized treatment of traditional Chinese medicine: A pilot study of n-of-1 trials. Evidence-Based Complementary and Alternative Medicine. 2014;2014:1-10.	Identified	ABAB	No	6	2	3	3	18	3	symptom scores and 24-hour sputum volume	Count	Not Included	stable bronchiectasis	individualized herbal decoction	Level Change	No	Yes	No	Yes	4.8	No	Paired T-Test	No	Mean difference	No	Study did not have the number of required data points (3-5) per case/phase	Yes	Yes	No	No	No	No
Lever JEP, Mutyam V, Hathorne HY, et al. Ataluren/ivacaftor combination therapy: Two n‐of‐1 trials in cystic fibrosis patients with nonsense mutations. Pediatric Pulmonology. 2020;55(7):1838-1842.	Not Identified	CCD	No	6	2	4	3	20	2	Sweat cloride, nasal potential difference, BMI, CF Questionnaire scores	Count	Not Included	Premature termination codon mutations in cystic fibrosis transmembrane conductance regulator	ivacaftor and ataluren	Level Change	No	Yes	No	No	n/a	No	none	No	None	Yes	Study did not have the number of required data points (3-5) per case/phase	Yes	Yes	No	No	No	No
Taye I, Bradbury J, Grace S, Avila C. Probiotics for pain of osteoarthritis; An n-of-1 trial of individual effects. Complementary Therapies in Medicine. 2020;5:1-6.	Not Identified	ABAB	No	6	3	3	3	30	1	daily pain scores as measured by the VAS, General Health Questionnaire, Patient Specific Functional Scale, Comprehensive Digestive Stool Analysis	Rating Scale	Not Included	osteoarthritic pain	probiotic	Level Change	No	Yes	No	Yes	0.9	No	Paired T-Test	No	Mean difference	No	IOA was not collected in each phase for at least 20% of data points per condition	Yes	Yes	No	Yes	No	No
Hyam JA, Pereira EAC, McCulloch P, et al. Implementing novel trial methods to evaluate surgery for essential tremor. British Journal of Neurosurgery. 2015;29(3):334-339.	Not Identified	ABAB	No	12					13	10-point Bain and Findley tremor severity scale score	Rating Scale	Not Included	essential tremor	deep brain stimulation	Level Change	No	Yes	No	No	n/a	No	Paired T-Test	No	None	No	Study did not have the number of required data points (3-5) per case/phase	No	No	No	No	No	No
Herrett E, Williamson E, Brack K, et al. The effect of statins on muscle symptoms in primary care: the StatinWISE series of 200 N-of-1 RCTs. Health Technology Assessment. 2021;25(16):1-61.	Identified	ABAB	No	6	2	2	2	1	200	self-reported muscle symptoms	Rating Scale	Included	muscle symptoms	statins	Level Change	No	Yes	No	Yes	-0.11	Yes	Mixed Effects Model	Yes	Mean difference	No	Study did not have the number of required data points (3-5) per case/phase	Yes	Yes	No	Yes	Yes	Yes
Li J, Niu J, Yang M, et al. Using single-patient (n-of-1) trials to determine effectiveness of traditional Chinese medicine on chemotherapy-induced leukopenia in gastric cancer: A feasibility study. Annals of Translational Medicine. 2019;7(6):124.	Not Identified	ABAB	No	6	3	3	3	30	6	Leukocyte count, Quality of Life Questionnaire, Physician ratings	Count	Not Included	chemotherapy-induced leukopenia	traditional chinese medicine decoction with Astragalus mongholicus and Semen Cuscutae	Level Change	No	Yes	No	Yes	2.28	No	none	No	Mean difference	Yes	Study did not have the number of required data points (3-5) per case/phase	Yes	Yes	No	Yes	No	No
Lin PD, Wu CF, Kou HS, et al. Removal of diethylhexyl phthalate from hands by handwashing: Evidence from experimental n-of-1 and crossover designs. Scientific Reports. 2017;7(1):454.	Not Identified	AB	No	2	3	3	3	6	1	diethylhexyl phthalate levels	Count	Not Included	phthalate exposure	soap and water	Level Change	No	Yes	No	No	n/a	No	none	No	None	Yes	Study did not include ≥ 3 attempts to demonstrate an intervention effect at three different points in time	No	No	No	No	No	No
Herrett E, Williamson E, Brack K, et al. Statin treatment and muscle symptoms: Series of randomised, placebo controlled n-of-1 trials. The British Medical Journal. 2021;372:n135.	Identified	ABAB	No	6	2	2	2	1	200	self-reported muscle symptoms	Rating Scale	Not Included	reducing side effects of muscle pain while taking statins	atorvastatin	Level Change	No	Yes	No	Yes	-0.11	Yes	Mixed Effects Model	Yes	Mean difference	Yes	IOA was not collected in each phase for at least 20% of data points per condition	Yes	Yes	No	Yes	Yes	No
Nikles J, Mitchell G, Hardy J, et al. Testing pilocarpine drops for dry mouth in advanced cancer using n-of-1 trials: A feasibility study. Paliative Medicine. 2015;29(10):967–974.	Not Identified	ABAB	No	6	3	3	3	18	17	xerostomia inventory scores	Rating Scale	Not Included	dry mouth	pilocarpine drops	Level Change	No	Yes	No	No	n/a	No	none	No	None	No	Study did not have the number of required data points (3-5) per case/phase	Yes	Yes	No	No	No	No
Basilisco, G; the Italian Society of Neurogastroenterology Motility (SINGEM) Study Group. Patient dissatisfaction with medical therapy for chronic constipation or irritable bowel syndrome with constipation: Analysis of N-of-1 prospective trials in 81 patients. Alimentary Pharmacology & Therapeutics. 2020;51:629–636.	Not Identified	AB	No	3	1	1	1	3	81	Patient Assessment of Constipation-Symptoms (PAC-SYM) questionnaire and its Modified version (MPAC-SYM)	Rating Scale	Not Included	chronic constipation	macrogol, followed by prucalopride or linaclotide (dependent on diagnosis); able to take bisacodyl and rectal enemas or otilonium bromide as rescue therapies	Level Change	No	Yes	No	Yes	4.3	No	logistic regression	No	Mean difference	No	Study did not include ≥ 3 attempts to demonstrate an intervention effect at three different points in time	No	No	No	Yes	Yes	No
Jensen EA, Zhang H, Feng R, et al. Individualising care in severe bronchopulmonary dysplasia: A series of N-of-1 trials comparing transpyloric and gastric feeding. Archives of Disease in Childhood: Fetal and Neonatal Edition. 2020;105(4):399-404.	Not Identified	ATD	No	4	4	4	4	16	15	frequency of hypoxaemic events, daily proportion of time with SpO <80%, mean daily fraction of inspired oxygen	Frequency	Not Included	hypoxaemia caused by severe bronchopulmonary dysplasia	transpyloric vs gastric feeding	Level Change	No	Yes	No	Yes	1.8	Yes	Mixed Effects Model	Yes	Mean difference	Yes	IOA was not collected in each phase for at least 20% of data points per condition	No	No	Yes	Yes	No	No
Kronish I, Cheung YK, Julian J, et al. Clinical usefulness of bright white light therapy for depressive symptoms in cancer survivors: Results from a series of personalized (n-of-1) trials. Healthcare. 2019;8(1):10.	Identified	ABAB	No	4	3	3	3	12	9	depressive symtoms and fatigue	Rating Scale	Included	depressive symptoms and fatigue	bright white light therapy	Level Change	No	Yes	No	Yes	-1.3	Yes	Regression Modeling	Yes	Mean difference	No	Outcome variable was not measured systematically over time by more than one assessor	No	No	No	Yes	No	No
Rosenberg DE, Kadokura E, Morris ME, Renz A, Vilardaga RM. Application of n-of-1 experiments to test the efficacy of inactivity alert features in fitness trackers to increase breaks from sitting in older adults. Methods of Information in Medicine. 2017;56(5):10.3414/ME16-02-0043.	Identified	ABA	No	3	5	0	0	25	10	sit-to-stand transitions	Count	Not Included	sedentariness	inactivity alert features in fitness trackers	Level Change	No	Yes	No	Yes	0.71	Yes	Visual	Yes	Mean difference	No	Study did not include ≥ 3 attempts to demonstrate an intervention effect at three different points in time	No	No	No	No	No	No
Kim J, Hu C, Moufawad El Achkar C, et al. Patient-customized oligonucleotide therapy for a rare genetic disease. New England Journal of Medicine. 2019;381(17):1644-1652.	Not Identified	AB	No	11	2	3	30	301	1	number of seizures per 24 hour period, seizure duration, percent time spent in seizure	Rate	Not Included	CLN7 Batten's disease	patient-specific medication (milasen)	Level Change	No	Yes	Yes	No	n/a	Yes	Visual	Yes	None	Yes	Study did not include ≥ 3 attempts to demonstrate an intervention effect at three different points in time	No	No	No	No	No	No
Samuel JP, Bell CS, Hebert SA, Varughese A, Samuels JA, Tyson JE. Office blood pressure measurement alone often misclassifies treatment status in children with primary hypertension. Blood Pressure Monitoring. 2017;22(6):328-332.	Not Identified	ATD	No	0	4	24	0	0	42	prevalence of misclassification by office BP monitoring	Frequency	Not Included	hypertension	ambulatory blood pressure monitor	Level Change	No	Yes	No	Yes	13.68	No	Mixed Effects Model	Yes	Mean difference	No	Study did not include ≥ 3 attempts to demonstrate an intervention effect at three different points in time	No	No	No	Yes	No	Yes
Orloff JN, Touhamy SH, Truong W, et al. Trial of restarting and tolerating metformin (TreatMet). Diabetes, Obesity, & Metabolism. 2020;22(11):2189-2192.	Identified	ABAB	No	8	2	2	2	16	10	treatment satifaction questionnaire, gastrointestinal symptoms	Rating Scale	Not Included	metformin intolerance, diabetes	metformin	Level Change	No	Yes	No	Yes	13	No	Linear Modeling	No	Mean difference	No	Study did not have the number of required data points (3-5) per case/phase	No	No	No	No	No	No
Hedrich UBS, Lauxmann S, Wolff M, et al. 4-Aminopyridine is a promising treatment option for patients with gain-of-function KCNA2-encephalopathy. Science Translational Medicine. 2021;13(609):eaaz4957.	Not Identified	AB	No	2	3	75	0	75	11	seizure count; standardized scores on the Clinical Global Impression Improvement Scale	Count	Not Included	KCNA2-encephalopathy	4-Aminopyridine	Level Change	No	Yes	No	No	n/a	Yes	ANOVA	No	None	No	Study did not include ≥ 3 attempts to demonstrate an intervention effect at three different points in time	No	No	No	No	No	Yes
Mathias MG, de Almeida Coelho-Landell C, Scott-Boyer MP, et al. Clinical and vitamin response to a short-term multi-micronutrient intervention in Brazilian children and teens: From population data to interindividual responses. Molecular Nutrition & Food Research. 2018;62(6):e1700613.	Not Identified	AB	No	2	6	6	6	6	136	Twenty-four-hour dietary recalls (24HR) and food frequency questionnaires (FFQ) were used to assess nutrient intakes at baseline, after the intervention, and following a washout.	Mean difference	Not Included	vitamin deficiences	multivitamin/mineral supplement	Level Change	No	Yes	No	Yes	-121 to 69	No	ANOVA	No	R	No	Study did not include ≥ 3 attempts to demonstrate an intervention effect at three different points in time	Yes	Yes	No	Yes	No	No
Altman AD, Shapiro LA, Fisher AJ. Why does therapy work? An idiographic approach to explore mechanisms of change over the course of psychotherapy using digital assessments. Frontiers in Psychology. 2020;11:782.	Not Identified	AB	No	2	42	140	91	182	1	Axiety and Relted Disorders Interview Schedule, Hamilton Anxiety Rating Scale, Hamilton Depression Rating Scale	Rating Scale	Not Included	mood and anxiety disorders	cognitive behavioral therapy	Level Change	No	Yes	No	Yes	.15 to 0.53	No	Regression Modeling	No	R	No	Study did not include ≥ 3 attempts to demonstrate an intervention effect at three different points in time	No	No	Yes	No	No	No
Weng HY, Cohen AS, Schankin C, Goadsby PJ. Phenotypic and treatment outcome data on SUNCT and SUNA, including a randomised placebo-controlled trial. Cephalalgia. 2018;38(9):1554–1563.	Identified	AB	No	2	20	20	20	60	5	mean daily number of attacks, attack load	Frequency	Not Included	Headaches associated with Trigeminal Autonomic Cephalalgias (TACs)	topiramate	Level Change	No	Yes	No	No	n/a	No	none	No	None	No	Study did not include ≥ 3 attempts to demonstrate an intervention effect at three different points in time	Yes	Yes	No	No	No	No
Schussler DL, Oh Y, Mahfouz J, et al. Stress and well-being: A systematic case study of adolescents’ experiences in a mindfulness-based program. Journal of Child and Family Studies. 2021;30:431–446	Identified	AB	No	2	1	8	0	3	9	patient health questionnaire, generalized anxiety disorder measure, rumination and reflection questionnaire, difficulties in emotion regulation scale, child and adolescent mindfulness measure, adolescent stress questionnaire, self-compassion scale, social connectedness scale, mindfulness practice questionnaire	Rating Scale	Not Included	emotion regulation	Learning to Breathe	Level Change	No	Yes	No	Yes	-2.29 to 149	No	none	No	Cohen's D	No	Study did not include ≥ 3 attempts to demonstrate an intervention effect at three different points in time	No	No	No	No	No	No
Wang X, Qiao G, Jiang N, et al. Serial assessment of circulating T lymphocyte phenotype and receptor repertoire during treatment of non-muscle invasive bladder cancer with adoptive T cell immunotherapy. American Journal of Cancer Research. 2021;11(4):1709-1718.	Not Identified	AB	No	2	63	63	63	63	1	number and quality of T cell clones, amount of blood ctDNA mutation	Count	Not Included	non-muscle invasive bladder cancer	activated T cell immunotherapy	Level Change	No	Yes	Yes	Yes	.1 to 0.6	No	Paired T-Test	No	R	Yes	Study did not include ≥ 3 attempts to demonstrate an intervention effect at three different points in time	No	No	No	No	No	No
Pilewski JM, De Boeck K, Nick JA, et al. Long-term ivacaftor in people aged 6 years and older with cystic fibrosis with ivacaftor-responsive mutations. Pulmonary Therapy. 2020;6(2):303-313.	Identified	ABA	No	3	4	8	5	16	21	incidence of treatment-emergent adverse events, mean absolute change from baseline in percent predicted forced expiratory volume, sweat chloride concentration, respiratory domain score of the Cystic Fibrosis Questionnaire-Revised, measures of nutritional status, and time to first pulmonary exacerbation	Count	Not Included	cystic fibrosis	ivacaftor	Level Change	No	Yes	No	No	n/a	No	Mixed Effects Model	Yes	None	No	Study did not include ≥ 3 attempts to demonstrate an intervention effect at three different points in time	Yes	Yes	No	No	No	Yes
Campbell ML, Yarandi H, Dove-Medows E. Oxygen is nonbeneficial for most patients who are near death. Journal of Pain and Symptom Management. 2013;45(3):517-523.	Identified	CCD	No	7	10	10	10	70	32	respiratory distress observation scale, reaction level scale, SpO2	Rating Scale	Not Included	nonhypoxemic dyspnea - respiratory distress while nearing death	oxygen	Level Change	No	Yes	No	Yes	-0.67	No	none	No	Mean difference	No	Study did not have the number of required data points (3-5) per case/phase	Yes	Yes	No	No	No	No
Ahn S, Gleghorn D, Doudican B, Fröhlich F, Cha YH.Transcranial alternating current stimulation reduces network hypersynchrony and persistent vertigo. Neuromodulation. 2021;24(5):960-968.	Identified	ABAB	No	4	20	20	20	3	24	auditory steady state response, eeg data	Count	Included	persistent vertigo	transcranial alternating current stimulation	Level Change	No	Yes	No	No	n/a	No	Paired T-Test	No	None	No	Study did not have the number of required data points (3-5) per case/phase	No	No	No	No	No	Yes
Hanley BP, Brewer K, Church G. Results of a 5-year n-of-1 growth hormone releasing hormone gene therapy experiment. Rejuvenation Research. 2021;24(6):424-433.	Not Identified	ABAB	No	4	1	1	1	7	1	self-report, testosterone levels, lipid levels, pulse rate, blood pressure, white blood cell count, vision, GHRH levels	Count	Not Included	adverse events from previous physical injuries	growth hormone injections	Immediacy	Yes	Yes	No	Yes	15	No	none	No	Mean difference	No	Study did not have the number of required data points (3-5) per case/phase	No	No	No	No	No	No
Koide S, Smoll NR, Liew J, et al. A randomized ‘n-of-1’ single blinded clinical trial of barbed dermal sutures vs. smooth sutures in elective plastic surgery shows differences in scar appearance two-years post-operatively. Journal of Plastic, Reconstructive & Aesthetic Surgery. 2015;68:1003e1009.	Identified	ATD	No	2	0	36	0	36	33	time to close wound and scar cosmesis	Duration	Not Included	wound	barbed suture	Immediacy	Yes	Yes	No	No	n/a	No	Paired T-Test	No	None	No	Study did not include ≥ 3 attempts to demonstrate an intervention effect at three different points in time	No	No	No	No	No	No
Phaun PW, Haggie PM, Tan JA, et al. CFTR modulator therapy for cystic fibrosis caused by the rare c.3700A>G mutation. Journal of Cystic Fibrosis. 2021;20:452-459.	Not Identified	AB	No	2	0	0	0	0	2	sweat chloride levels, lung function, gastrointestinal symptoms	Count	Not Included	cystic fibrosis gene mutation	Trikafta	Level Change	No	Yes	No	Yes	62 to 66	No	none	No	Mean difference	No	Study did not include ≥ 3 attempts to demonstrate an intervention effect at three different points in time	No	No	No	No	No	No
Ma Y, Fu Y, Tian Y, et al. Individual postprandial glycemic responses to diet in n-of-1 trials: Westlake n-of-1 trials for macronutrient intake (WE-MACNUTR). The Journal of Nutrition. 2021;151:3158-3162.	Not Identified	ABAB	No	13	6	6	6	0	28	maximum postprandial glucose, mean amplitude of glycemic excursions, and AUC	Count	Not Included	cardiometabolic health	low-carbohydrate vs low-fat diet	Immediacy	No	Yes	No	Yes	0.072	Yes	Bayesian Hierarchical Modeling	Yes	Mean difference	No	IOA was not collected in each phase for at least 20% of data points per condition	Yes	Yes	No	No	Yes	Yes
Persson MSM, Stocks J, Sarmanova A, et al. Individual responses to topical ibuprofen gel or capsaicin cream for painful knee osteoarthritis: a series of n-of-1 trials. Rheumatology. 2021;60:2231–2237.	Not Identified	ABAB	No	11	4	4	4	44	22	pain intensity scale scores	Rating Scale	Not Included	pain associated with knee osteoarthritis	topical ibuprofen gel vs capsaicin cream	Level Change	No	Yes	No	Yes	1.2	No	Multi-Level Modeling	Yes	Mean difference	No	Study did not have the number of required data points (3-5) per case/phase	Yes	Yes	No	Yes	Yes	No
Lipka AF, Vrinten C, van Zwet EW, et al. Ephedrine treatment for autoimmune myasthenia gravis. Neuromuscular Disorders. 2017;27(3):259–265	Identified	ABAB	No	6	5	5	5	6	4	Quantitative Myasthenia Gravis score, MG Composite, MG-ADL, and VAS score for muscle strength	Rating Scale	Not Included	myasthenia gravis with acetylchlorine receptor antibodies	ephedrine	Level Change	No	Yes	No	Yes	0	Yes	Linear Modeling	No	Mean difference	No	Study did not have the number of required data points (3-5) per case/phase	Yes	Yes	No	Yes	No	No
Ridenour TA, Chen SHK, Liu HY, Bobashev GV, Hill K, Cooper R. The clinical trials mosaic: Toward a range of clinical trials designs to optimize evidence-based treatment. Journal for Person-Oriented Research. 2017;3(1):28-48.	Not Identified	MBD	Yes	6	0	0	0	0	1	number of times participant correctly touched AAC display and spoke to imitate computerized speech output	Count	Not Included	autism-related limited verbal communication	instruction/modeling in use of AAC, differential reinforcement	Level Change	No	Yes	Yes	Yes	1.5-2.6	Yes	Linear Modeling	No	Mean difference	Yes	None	No	No	No	Yes	No	No
O'Brien N, Philpott-Morgan S, Dixon D. Using impairment and cognitions to predict walking in osteoarthritis: A series of n-of-1 studies with an individually tailored, data-driven intervention. British Journal of Health Psychology. 2016;21(1):52-70.	Identified	AB	No	2	6	6	6	12	4	daily step count	Count	Included	sedentary behavior due to lower-limb osteoarthritis	individualized data-based intervention using action planning or cotrol cognition manipulation	Level Change	No	Yes	No	Yes	.07 to 0.35	No	Regression Modeling	Yes	R	No	Study did not include ≥ 3 attempts to demonstrate an intervention effect at three different points in time	No	No	Yes	No	No	No
Cooper KB, Wilson MR, Jones MI. The impact of sleep on mental toughness: Evidence from observational and N-of-1 manipulation studies in athletes. Sport, Exercise, and Performance Psychology. 2020;9(3):308-321.	Not Identified	AB	Yes	2	2	2	2	4	6	visual analysis procedure (Horner, 2005), and plotted individual participant 14 scores for MTI and RCSQ	Rate	Not Included	the degree to which sleep had an influence on mental toughness	sleep schedules	Level Change	Yes	Yes	Yes	No	n/a	Yes	Visual	Yes	None	Yes	None	Yes	Yes	Yes	Yes	Yes	Yes
Trompetter HR, Johnston DW, Johnston M, Vollenbroek-Hutten MM, Schreurs, KMG. Are processes in acceptance & commitment therapy (ACT) related to chronic pain outcomes within individuals over time? An exploratory study using n-of-1 designs. Journal for Person-Oriented Research. 2019;5(2):123-136.	Not Identified	ABA	No	3	1	4	3	8	3	scores from daily questionnaire on experiential avoidance, values-based living, pain interference in daily life, emotional well-being, and pain intensity	Rating Scale	Included	chronic pain	acceptance and commitment therapy	Level Change	No	Yes	No	No	n/a	No	Linear Modeling	No	None	No	Study did not include ≥ 3 attempts to demonstrate an intervention effect at three different points in time	No	No	No	No	No	No
Tison F, Nègre-Pagès L, Meissner WG, et al. Simvastatin decreases levodopa-induced dyskinesia in monkeys, but not in a randomized, placebo-controlled, multiple cross-over (“n-of-1”) exploratory trial of simvastatin against levodopa-induced dyskinesia in Parkinson’s disease patients. Parkinsonism and Related Disorders. 2013;19(4):416-421.	Identified	ABAB	No	6	10	10	10	15	10	discomfort casused by dyskinesia, dyskinesia duration and severity, functional impairment, severity and duration of OFF periods, motor scores, global impressions	Rating Scale	Not Included	levodopa-induced dyskinesia in Parkinson's disease patients	simvastatin	Level Change	No	Yes	No	Yes	87	No	Paired T-Test	No	None	Yes	Study did not have the number of required data points (3-5) per case/phase	Yes	Yes	No	Yes	No	No
Zadravec M, Olenšek A, Rudolf M, et al. Toward improving the specificity of perturbation-based training through assessment of dynamic balancing responses: A series of n-of-1 studies in subacute stroke. International Journal of Rehabilitation Research. 2021;44(3):276-281.	Not Identified	AB	No	2	3	3	3	3	3	reactive balance assessment, clinical mobility	Mean difference	Not Included	diminished balancing abilities post-stroke	perturbation-based balance training	Level Change	No	Yes	No	Yes	0	No	Paired T-Test	No	Mean difference	Yes	Study did not include ≥ 3 attempts to demonstrate an intervention effect at three different points in time	No	No	No	Yes	No	No
McGarry ME, Illek B, Ly NP, et al. In vivo and in vitro ivacaftor response in cystic fibrosis patients with residual CFTR function: N-of-1 studies. Pediatric Pulmonology. 2017;52(4):472–479.	Not Identified	AB	No	2	2	2	2	6	7	change in sweat chloride concentration, transepithelial chloride current	Count	Not Included	Defective or absent CF transmembrane conductance regulator (CFTR)	ivacaftor	Level Change	No	Yes	No	No	n/a	No	Paired T-Test	No	None	No	Study did not include ≥ 3 attempts to demonstrate an intervention effect at three different points in time	Yes	Yes	No	No	No	No
Malboeuf-Hurtubise C, Lacourse E, Herba C, Taylor G, Amor LB. Mindfulness-based intervention in elementary school students with anxiety and depression: A series of n-of-1 trials on effects and feasibility. Journal of Evidence-Based Complementary & Alternative Medicine. 2017;22(4):856-869.	Identified	ABA	No	3	0	0	0	8	3	Behavior Assessment System for Children, Five-Facet Minfulness Questionnaire	Count	Not Included	anxiety, depression	mindfulness-based intervention	Level Change	No	Yes	Yes	No	n/a	Yes	Visual	Yes	None	Yes	Study did not include ≥ 3 attempts to demonstrate an intervention effect at three different points in time	No	No	No	No	Yes	No
Graham T, Sooriah S, Box R, et al. Participatory co- design of patient-reported outcome indicators and n-of-1 evaluation of a dressing glove for Epidermolysis bullosa. Journal of Wound Care. 2021;29(12):751-762.	Not Identified	AB	No	0	0	0	0	0	19	participant view of treatment, rating scores for outcomes	Rating Scale	Not Included	repeated blistering on hands due to recessive dystrophic epidermolysis bullosa	gloves	Level Change	No	Yes	No	No	n/a	No	Paired T-Test	No	None	No	Outcome variable was not measured systematically over time by more than one assessor	No	No	No	No	No	No
Jones TL, Garzon FL, Ford KM. Christian accommodative mindfulness in the clinical treatment of shame, depression, and anxiety: Results of an N-of-1 time-series study. Spirituality in Clinical Practice. 2021; advance online publication.	Not Identified	AB	No	2	0	0	0	9	5	a set of six scales measuring shame, depression, anxiety, and spiritually related resiliency factors	Rating Scale	Not Included	depression, anxiety	Christian accomodative mindfulness protocol	Effect Size	No	No	No	Yes	.00 - 1.00	No	none	No	None	No	Study did not include ≥ 3 attempts to demonstrate an intervention effect at three different points in time	No	No	No	No	No	No
Sierra-Arango F, Castaño DM, Forero J et al. A randomized placebo-controlled n-of-1 trial: The effect of proton pump inhibitor in the management of gastroesophageal reflux disease. Canadian Journal of Gastroenterology and Hepatology. 2019;2019(8):1-9.	Identified	ABAB	No	24	1	1	1	24	1	standardized gastroesophageal reflux disease questionnaire (GerdQ)	Rating Scale	Not Included	gastroesophageal reflux disease symptoms	esomeprazole	Level Change	No	Yes	No	No	n/a	No	ANOVA	Yes	None	Yes	Study did not have the number of required data points (3-5) per case/phase	No	No	No	No	No	No
Mehta UM, Ravishankar V, Thirthalli J. Eszopiclone for persistent negative symptoms in schizophrenia - An unintended n-of-1 study. Schizophrenia Research. 2018;193:438-440.	Not Identified	CCD	No	7	0	0	0	24	1	sum of global scores on the Scale for the Assessment of Negative Symptoms	Rating Scale	Not Included	persistent negative and cognitive symptoms associated with schizophrenia	eszopiclone	Level Change	No	Yes	No	No	n/a	No	Visual	No	None	Yes	Study did not have the number of required data points (3-5) per case/phase	No	No	No	No	No	No
Frost KL, Carey JR, Broback TW, et al. N-of-1 Trial in person with pontine stroke receiving repetitive transcranial magnetic stimulation to improve hand function. Journal of Neuroimaging in Psychiatry & Neurology. 2017;2(2):36–42.	Not Identified	ABAB	No	4	5	3	5	0	1	finger tracking	Mean difference	Not Included	limited hand function post-pontine stroke	repetitive transcranial magnetic stimulation	Level Change	No	Yes	No	No	n/a	No	ANOVA	No	None	No	Study did not have the number of required data points (3-5) per case/phase	Yes	Yes	Yes	No	No	No
Kaplan HC, Opipari-Arrigan L, Yang J, et al. Personalized research on diet in ulcerative colitis and Crohn's Disease: A series of n-of-1 diet trials. The American Journal of Gastroenterology. 2022;117(6):902-917.	Identified	ATD	No	5	2	8	8	34	21	fecal calprotectin and patient-reported symptoms.	Count	Included	ulcerative colitis and crohn's disease	diet	Level Change	No	Yes	No	Yes	0.77	No	Linear Modeling	Yes	Mean difference	Yes	IOA was not collected in each phase for at least 20% of data points per condition	Yes	Yes	No	Yes	No	No
Krey I, von Spiczak S, Johannesen KM, et al. L‐serine treatment is associated with improvements in behavior, EEG, and seizure frequency in individuals with GRIN‐related disorders due to null variants. Neurotherapeutics. 2022;19(1):334-341.	Not Identified	AB	No	2	0	0	0	0	10	standardized questionnaire seizures	Rating Scale	Not Included	GRIN-related disorders	L-Serine treatment	Level Change	No	Yes	No	No	n/a	No	none	No	None	Yes	Study did not include ≥ 3 attempts to demonstrate an intervention effect at three different points in time	No	No	No	No	No	No
Santos C, Weaver DF. Topically applied linoleic/linolenic acid for chronic migraine. Journal of Clinical Neuroscience. 2018;58:200-201.	Not Identified	ATD	No	9	2	12	4	36	1	number of headaches	Count	Not Included	migraines	topical application of linoleic and linolenic acids	Level Change	No	Yes	No	No	n/a	No	none	No	None	Yes	IOA was not collected in each phase for at least 20% of data points per condition	Yes	Yes	No	No	No	No
Kronish IM, Cheung YK, Shimbo D, et al. Increasing the precision of hypertension treatment through personalized trials: A pilot study. Journal of General Internal Medicine. 2019;34(6):839-845.	Identified	ABAB	No	6	2	2	2	12	7	blood pressure levels, side effects, questionnaire,	Count	Not Included	hypertension	blood pressure medication	Level Change	No	Yes	No	No	n/a	No	none	No	None	No	IOA was not collected in each phase for at least 20% of data points per condition	Yes	Yes	No	No	No	No
Gkouskou KK, Grammatikopoulou MG, Lazou E, Sanoudou D, Goulis DG, Eliopoulos AG. Genetically-guided medical nutrition therapy in type 2 diabetes mellitus and pre-diabetes: A series of n-of-1 superiority trials. Frontiers in Nutrition. 2022;9:772243.	Not Identified	BAB	No	3	1	8	5	17	3	changes in body weight, fasting plasma glucose, and blood pressure	Count	Not Included	Type 2 diabetes mellitus	genetically-guided vs. conventional medical nutrition therapy	Level Change	No	Yes	No	No	n/a	No	none	No	None	Yes	Study did not include ≥ 3 attempts to demonstrate an intervention effect at three different points in time	Yes	Yes	No	No	No	No
Magnuson V, Wang Y, Schork N. Normalizing sleep quality disturbed by psychiatric polypharmacy: a single patient open trial (SPOT). F1000 Research. 2016;5:132.	Not Identified	ATD	No	14	3	25	12	6	1	sleep and activity monitoring, vital signs	Count	Included	poor sleep quality due to psychiatric polypharmacy and sleep apnea	Cymbalta, temazepam and melatonin	Level Change	No	Yes	Yes	Yes	Varied	Yes	Linear Modeling	Yes	R	Yes	IOA was not collected in each phase for at least 20% of data points per condition	No	No	No	Yes	No	No
Gursli S, Sandvik L, Bakkeheim E, Skrede B, Stuge B. Evaluation of a novel technique in airway clearance therapy - Specific Cough Technique (SCT) in cystic fibrosis: A pilot study of a series of N-of-1 randomised controlled trials. SAGE Open Medicine. 2017;5:2050312117697505.	Not Identified	ATD	No	16	1	1	1	8	6	wet weight of sputum	Count	Not Included	cystic fibrosis	specific cough technique	Level Change	No	Yes	No	Yes	-4.2 to 9	No	Paired T-Test	No	Mean difference	No	Study did not have the number of required data points (3-5) per case/phase	Yes	Yes	No	No	No	No
Nick JA, St Clair C, Jones MC, Lan L, Higgins M. Ivacaftor in cystic fibrosis with residual function: Lung function results from an N-of-1 study. Journal of Cystic Fibrosis. 2020;19(1):91-98.	Identified	ABAB	No	5	2	8	5	24	0	absolute change from cycle baseline in lung clearance index2.5 after 2 weeks of treatment with ivacaftor relative to placebo; absolute change from baseline after 8 weeks of open-label treatment in ppFEV1, LCI2.5, sweat chloride, and body weight; and correlations between absolute change from baseline in ppFEV1 and LCI	Count	Not Included	cystic fibrosis (CF) and CFTR mutations associated with residual CF transmembrane conductance regulator (CFTR) function	ivacaftor	Level Change	No	Yes	No	Yes	2.3	No	Bayesian Hierarchical Modeling	No	Mean difference	Yes	IOA was not collected in each phase for at least 20% of data points per condition	Yes	Yes	No	Yes	No	No
Benhamou PY, Lablanche S, Vambergue A, Doron M, Franc S, Charpentier G. Patients with highly unstable type 1 diabetes eligible for islet transplantation can be managed with a closed-loop insulin delivery system: A series of n-of-1 randomized controlled trials. Diabetes, Obesity, & Metabolism. 2021;23(1):186-194.	Not Identified	ATD	No	5	2	4	2	18	5	percentage of time spent in the glucose range of 70-180 mg/dL (time-in-range [TIR]) as measured daily over consecutive 24-hour periods	Rate	Not Included	highly unstable type 1 diabetes (T1D) with acute metabolic events	closed-loop Diabeloop for highly unstable diabetes (DBLHU) system vs open-loop predictive low glucose suspend (PLGS) system	Level Change	No	Yes	No	Yes	-27 to 31	No	Mixed Effects Model	No	Mean difference	No	None	Yes	Yes	No	Yes	Yes	No
Brannon EE, Cushing CC, Walters RW, Crick C, Noser AE, Mullins LL. Goal feedback from whom? A physical activity intervention using an n-of-1 RCT. Psychology & Health. 2018;33(6):701–712.	Not Identified	ABAB	Yes	4	6	6	6	24	10	total movement, heart rate, physical activity	Count	Not Included	physical inactivity	goal feedback from various sources	Level Change	No	Yes	No	Yes	42-52	No	Mean difference	No	Mean difference	No	Study did not have the number of required data points (3-5) per case/phase	Yes	Yes	No	Yes	No	No
Feltman S, Westman EC. A case study of overfeeding 3 different diets. Current Opinion in Endocrinology, Diabetes, and Obesity. 2021;28(5):446-452.	Not Identified	ATD	No	3	3	3	3	8	1	total body weight, caloric intake, waist circumference, body shpe, subjective report	Count	Not Included	weight gain from overeating	low-carb diet vs low-fat diet vs very-low-fat vegan diet	Level Change	No	Yes	No	No	n/a	No	None	No	None	Yes	Study did not have the number of required data points (3-5) per case/phase	Yes	Yes	No	No	No	No
Woodworth RJ, O'Brien-Malone A, Diamon MR, Schüz B. Happy days: Positive psychology interventions effects on affect in an n-of-1 trial. International Journal of Clinical and Health Psychology. 2016;16(1):21-29.	Not Identified	ATD	No	7	1	1	1	10	15	Positive and Negative Affect Scale (PANAS)	Rating Scale	Not Included	affect and well-being of individual	Positive Psychology Interventions (i.e., ‘Three Good Things in Life’, ‘Using Signature Strengths in a New Way’ and ‘Gratitude Visit’)	Level Change	No	Yes	No	Yes	-.21 to 0.005	No	Multi-Level Modeling	No	R	No	Study did not include ≥ 3 attempts to demonstrate an intervention effect at three different points in time	No	No	No	Yes	No	No
Liu L, Zhang Y, Wei J, Chen Z, Yu J. A pilot study of amino acids in unresectable non small-cell lung cancer patients during chemotherapy: A randomized serial n-of-1 trials design. Nutrition and Cancer. 2019;71(3):399–408.	Not Identified	BA	No	2	2	2	2	32	25	Routine blood tests and biochemistry analysis including red blood cells (RBCs), WBC, percentage of GR, platelets (PLTs), immunoglobulins (Igs), CRP, ALB, total bilirubin (TBil), alanine aminotransferase (ALT), aspartate aminotransferase (AST), creatinine (Cr), and PCT; percentage of CD3þ T cells, CD4þ T cells, and CD8þ T cells	Count	Not Included	immune function and inflammation level in patients with non-small-cell lung cancer receiving chemotherapy	novamin (amino acids)	Level Change	No	Yes	No	No	n/a	No	Bayesian Hierarchical Modeling	No	None	No	Study did not include ≥ 3 attempts to demonstrate an intervention effect at three different points in time	Yes	Yes	No	No	No	No
Nikles CJ, McKinlay L, Mitchell GK, et al. Aggregated n-of-1 trials of central nervous system stimulants versus placebo for paediatric traumatic brain injury – a pilot study. Trials. 2014;15:54.	Not Identified	ABAB	No	6	1	1	1	6	7	Conners 3 Parent (Conners 3-P) and Teacher (Conners 3-T) Rating Scales (Global Index), Behaviour Rating Inventory of Executive Function (BRIEF) and Eyberg Child Behaviour Inventory (ECBI)	Rating Scale	Not Included	clinically significant attention disorder due to pediatric traumatic brain injury	central nervous system stimulants (methylphenidate or dexamphetamine)	Level Change	No	Yes	No	Yes	2.3-5.9	No	Bayesian Hierarchical Modeling	Yes	Mean difference	No	Study did not have the number of required data points (3-5) per case/phase	Yes	Yes	No	Yes	No	No
Rvachew S, Matthews T. An n-of-1 randomized controlled trial of interventions for children with inconsistent speech sound errors. Journal of Speech, Language, and Hearing Research. 2019;62(9):3183-3203.	Identified	ATD	No	18	1	1	1	6	12	number of correct utterances	Count	Not Included	inconsistent speech sound errors	auditory–motor integration vs phonological memory and planning	Level Change	No	Yes	No	Yes	standardized values range from 1.17 to 6.46	No	Mean difference	No	Mean difference	No	Study did not have the number of required data points (3-5) per case/phase	No	No	No	Yes	No	Yes
Maguire CC, Sieben JM, Lutz N, van der Wijden G, Scheidhauer H, de Bie RA. Replacing canes with an elasticated orthotic-garment in chronic stroke patients - The influence on gait and balance. A series of n-of-1 trials. Journal of Bodywork and Movement Therapies. 2020;24(4):203-214.	Identified	ABC	No	3	9	16	0	38	4	Functional-Gait-Assessment, Trunk-sway during walking measured as Total-Angle-Area in frontal and sagittal-planes	Rating Scale	Included	ambulatory issues related to chronic strokes	elasticated orthotic garment	Level Change	No	Yes	Yes	Yes	-4.28 to 4.70	No	Visual	No	Cohen's D	Yes	Study did not include ≥ 3 attempts to demonstrate an intervention effect at three different points in time	No	No	No	Yes	No	No
Pérez-Domínguez B, Casaña-Granell J. The effects of a combined physical therapy approach on Morton's Neuroma. An n-of-1 case report. Foot. 2020;44:101684.	Not Identified	AB	No	2				2	1	clinical testing, questionnaires	Rating Scale	Not Included	Morton's neuroma	physical therapy	Level Change	No	Yes	No	No	n/a	No	None	No	None	Yes	Study did not include ≥ 3 attempts to demonstrate an intervention effect at three different points in time	No	No	No	No	No	No
Cha YH, Gleghorn D, Doudican BC. Double-blind randomized n-of-1 trial of transcranial alternating current stimulation for mal de débarquement syndrome. PLoS One. 2022;17(2):e0263558.	Not Identified	ABC	No	3	1	2	1	5	24	self-reported change in vertigo, balance assessment, Dizziness Handicap Inventory, MdDS Balance Rating Scale, and Hospital Anxiety and Depression Scale	Rating Scale	Not Included	mal de debarquement syndrome	transcranial alternating current stimulation	Level Change	No	Yes	No	No	n/a	No	ANOVA	No	None	Yes	Study did not include ≥ 3 attempts to demonstrate an intervention effect at three different points in time	No	No	No	No	No	No
Leibbrandt D, Louw Q. The effect of an individualised functional retraining intervention on pain, function and biomechanics in participants with patellofemoral pain: a series of n of 1 trial. The Journal of Physical Therapy Science. 2019;31(1):39–52.	Not Identified	AB	No	2	6	6	6	6	31	pain severity, 3D movement analysis data	Rating Scale	Not Included	patellofemoral pain	individualized functional retraining intervention	Level Change	No	Yes	No	No	n/a	No	Mean difference	No	None	No	Study did not include ≥ 3 attempts to demonstrate an intervention effect at three different points in time	No	No	No	No	No	No
Jennings M, Guilfoyle A, Green J, Cleary Y, Gowran RJ. Octopus watch fosters family resilience by enhancing occupational engagement for children with spina bifida and/or hydrocephalus: Pilot study. International Journal of Environmental Research and Public Health. 2020;17(22):8316.	Not Identified	AB	No	4	1	16	0	22	4	demographic survey, the childhood executive functioning inventory, a semi-structured interview, and the Canadian occupational performance measure; activity; photographs; written narratives	Qualitative	Not Included	spina bifida and/or hydrocephalus	smartwatch to promote purposeful activities of daily living	Level Change	No	Yes	No	Yes	.28 (described as large)	No	Paired T-Test	No	R	Yes	Study did not include ≥ 3 attempts to demonstrate an intervention effect at three different points in time	No	No	No	No	No	No
Gimeno H, Polatajko HJ, Lin JP, Cornelius V, Brown RG. Cognitive strategy training in childhood-onset movement disorders: Replication across therapists. Frontiers in Pediatrics. 2021;8:600337.	Identified	MBD	No	0	2	10	6	16	10	Performance Quality Rating Scale-Individualized	Rating Scale	Not Included	childhood-onset mood disorders	cognitive strategy training	Level Change	No	Yes	No	Yes	0.66–1.00	Yes	Visual	Yes	Mean difference	Yes	IOA was not collected in each phase for at least 20% of data points per condition	No	No	No	No	No	No
Hazelton C, Pollock A, Dixon D, et al. The feasibility and effects of eye movement training for visual field loss after stroke: A mixed methods study. British Journal of Occupational Therapy. 2021;84(5):278–288.	Not Identified	ATD	No	4	2	5	3	11	11	visual search speed and accuracy (computer-based conjunction visual search), reading speed (International Reading Speed Texts), self-reported abilities in ADL (Veteran’s Affairs Low Vision Visual Function Questionnaire), self-reported quality of life (Visual Core Measure 1)	Rating Scale	Not Included	visual field loss after stroke	MyHappyNeuron vs NVT vs Rainbow Readers vs VISIOcoach,	Level Change	No	Yes	No	No	n/a	No	None	No	None	No	Study did not include ≥ 3 attempts to demonstrate an intervention effect at three different points in time	No	No	No	No	No	No
Scangos KW, Khambhati AN, Daly PM, et al. Closed-loop neuromodulation in an individual with treatment-resistant depression. Nature Medicine. 2021;27(10):1696-1700.	Not Identified	ABC	No	3	0	0	0	0	1	visual analog scales for depression and anxiety, hamilton depression rating scale	Rating Scale	Not Included	major depressive disorder	deep brain stimulation using closed-loop neuromodulation	Level Change	No	Yes	No	Yes	.77-.8	No	Paired T-Test	No	R	No	Study did not include ≥ 3 attempts to demonstrate an intervention effect at three different points in time	No	No	No	No	No	No
Whiting DL, Deane FP, Simpson GK, Ciarrochi JV, McLeod HJ. Acceptance and commitment therapy delivered in a dyad after a severe traumatic brain injury: A feasibility study. Clinical Psychologist. 2018;22(2):230-240.	Not Identified	AB	No	2					2	mood, psychological flexibility, and participation	Rating Scale	Not Included	psychological distress after severe traumatic brain injury	Acceptance and Commitment Therapy	Level Change	No	Yes	No	No	n/a	No	Visual	No	None	Yes	Study did not include ≥ 3 attempts to demonstrate an intervention effect at three different points in time	No	No	No	No	No	No
Gimeno H, Brown RG, Lin JP, Cornelius V, Polatajko HJ. Cognitive approach to rehabilitation in children with hyperkinetic movement disorders post-DBS. Neurology. 2019;92(11):e1212-e1224.	Identified	MBD	No	2					10	functional performance change on the Performance Quality Rating Scale Individualized (PQRS-i)	Rating Scale	Included	childhood-onset hyperkinetic movement disorders	Cognitive Orientation to daily Occupational Performance Approach to augment deep brain stimulation outcomes	Level Change	No	Yes	No	Yes	0.66	Yes	Visual	Yes	Mean difference	Yes	IOA was not collected in each phase for at least 20% of data points per condition	No	No	No	Yes	No	No
Swayne OB, Gorgoraptis N, Leff A, Ajina S. Exploring the use of dopaminergic medication to treat hemispatial inattention during in-patient post-stroke neurorehabilitation. Journal of Neuropsychology. 2022;16(3):518-536.	Not Identified	ABA	No	3	1	1	1	3	10	Star Cancellation Chart test and KFNAP	Rating Scale	Not Included	hemispatial inattention	dopaminergic medication	Level Change	No	Yes	No	Yes	0.57	Yes	ANOVA	Yes	None	No	Study did not include ≥ 3 attempts to demonstrate an intervention effect at three different points in time	No	No	No	Yes	No	No
Douglas JM, Knox L, De Maio C, Bridge H, Drummond M, Whiteoak J. Improving communication-specific coping after traumatic brain injury: Evaluation of a new treatment using single-case experimental design. Neuropsychological Rehabilitation. 2019;29(1):73-91.	Identified	ABA	No	3					2	the Discourse Coping Scale – Clinician Rating (DCS–CR),CHART-SF, DASS-21, LCQ and CommSpeCS	Rating Scale	Not Included	communication deficits after traumatic brain injury	communication-specific coping intervention	Level Change	No	Yes	No	Yes	1	Yes	Mean difference	No	Mean difference	Yes	Study did not include ≥ 3 attempts to demonstrate an intervention effect at three different points in time	No	No	No	No	No	No
Monshi B, Ellersdorfer C, Edelmayer M, et al. Topical cyclosporine in oral lichen planus—A series of 21 open-label, biphasic, single-patient observations. Journal of Clinical Medicine. 2021;10(22):5454.	Not Identified	ABA	No	3	4	4	4	8	21	Pain (visual analogue scale score), disease extent (physicians’ global assessment score) and quality of life (Dermatology Life Quality Index score)	Rating Scale	Not Included	oral lichen planus	Topical cyclosporine mouthrinse	Level Change	No	Yes	No	No	n/a	No	Mean difference	No	None	No	Study did not include ≥ 3 attempts to demonstrate an intervention effect at three different points in time	Yes	Yes	No	No	No	No
Svoboda E, Richards B, Yao C, Leach L. Long-term maintenance of smartphone and PDA use in individuals with moderate to severe memory impairment. Neuropsychological Rehabilitation. 2015;25(3):353– 373.	Identified	ABAB	No	5				2	10	effort rating scale, behavioral memory log, self-report questionnaires	Rating Scale	Not Included	moderate to severe memory impairment	memory link to use pdas or smart phones	Level Change	No	Yes	No	No	n/a	No	Mean difference	No	None	No	Study did not include ≥ 3 attempts to demonstrate an intervention effect at three different points in time	No	No	No	No	No	No
Watter K, Copley A, Finch E. Strategy-based reading comprehension therapy during early acquired brain injury rehabilitation: Preliminary results. Disability and Rehabilitation. 2022;44(6):864-880.	Identified	MBD	Yes						2	reading comprehension assessment probes and formal outcome measures	Rating Scale	Not Included	cognitive communication disorder due to acquired brain injury	cognitive-communication reading comprehension strategy	Level Change	No	Yes	No	Yes	-.15 to .89	No	Visual	Yes	Mean difference	Yes	None	No	No	No	No	No	No
Hendricks MAL, van Wanroij, JWM, Laros-van Gorkom BAP, Niijhuis-van der Sanden MWG, Hoogeboom TJ. The SLIM study—Shared medical appointments to change lifestyles of overweight people with haemophilia: A randomized multiple baseline (n-of-1) design. Haemophilia. 2021;27:606–617.	Identified	MBD	No	2	2	7	4	13	5	physcial activity (daily steps) and eating habits (visual analogue scale)	Count	Not Included	physical inactivity and overweight due to haemophilic arthropathy	Shared medical appointments	Level Change	No	Yes	No	No	n/a	No	Mean difference	No	None	No	IOA was not collected in each phase for at least 20% of data points per condition	No	No	No	No	Yes	No
Chevance G, Baretta D, Golaszewski N, et al. Goal setting and achievement for walking: A series of n-of-1 digital interventions. Health Psychology. 2021;40(1):30-39.	Not Identified	AB	No	2	2	80	47	94	20	percentage of goal achievement, daily number of steps	Rate	Included	inactvity in overweight adults	goal setting difficulty level	Level Change	No	Yes	No	No	n/a	Yes	Mixed Effects Model	Yes	None	Yes	Study did not include ≥ 3 attempts to demonstrate an intervention effect at three different points in time	No	No	No	No	No	No
Kelly ME, Lawlor BA, Coen RF, Robertson IH, Brennan S. Cognitive rehabilitation for early stage Alzheimer’s disease: a pilot study with an Irish population. Irish Journal of Psychological Medicine. 2019;36(2):105–119.	Identified	MBD	No	2	2	8	5	17	3	included goal performance and satisfaction, quality of life, cognitive and everyday functioning, mood, and memory self-efficacy	Rating Scale	Not Included	Alzheimer's disease	cognitive rehabilitation	Level Change	No	Yes	Yes	Yes	1	Yes	Visual	No	Mean difference	Yes	IOA was not collected in each phase for at least 20% of data points per condition	No	No	No	No	No	No
Miller CB, Gu J, Henry AL, et al. Feasibility and efficacy of a digital CBT intervention for symptoms of Generalized Anxiety Disorder: A randomized multiple-baseline study. Journal of Behavior Therapy and Experimental Psychiatry. 2021;70:101609.	Identified	MBD	No	2	2	0	0	0	21	daily ratings of anxiety and worry, weekly measures of anxiety, depressive symptoms, and sleep, and measures of anxiety, worry, wellbeing, quality of life, CBT skill acquisition, and work performance	Rating Scale	Not Included	symptoms of generalized anxiety disorder	cognitive behavior therapy	Level Change	No	Yes	No	Yes	0.12 - 3.04	No	Multi-Level Modeling	Yes	Cohen's D	Yes	IOA was not collected in each phase for at least 20% of data points per condition	No	No	Yes	Yes	No	No
Roustit M, Giai J, Gaget O, et al. On demand sildenafil as a treatment of Raynaud’s Phenomenon: A series of n-of-1 trials. Annals of Internal Medicine. 2018;169(10):694-703.	Not Identified	ABAB	No	10	1	1	1		38	Raynaud’s Condition Score (RCS) and the frequency of RP attacks	Rating Scale	Not Included	Raynaud’s phenomenon	on demand sildenafil	Level Change	No	Yes	No	No	n/a	No	Mixed Effects Model	No	None	No	Study did not have the number of required data points (3-5) per case/phase	No	No	No	No	No	No
Isaksson M, Ghaderi A, Ramklint M, Wolf-Arehult M. Radically open dialectical behavior therapy for anorexia nervosa: A multiple baseline single-case experimental design study across 13 cases. Journal of Behavior Therapy and Experimental Psychiatry. 2021;71:101637.	Identified	MBD	No	2	4	40	22	16	13	ED psychopathology, psychosocial impairment, quality of life, social connectedness, and adaptive control strategies	Rating Scale	Not Included	anorexia nervosa	dialectical behavior therapy	Level Change	No	Yes	Yes	Yes	-.74 to .74	No	Visual	Yes	Mean difference	Yes	IOA was not collected in each phase for at least 20% of data points per condition	No	No	No	No	No	No
Miles S, Brown G, Corfe A, et al. Time-intensive behavioural activation for depression: A multiple baseline study. Journal of Behavior Therapy and Experimental Psychiatry. 2019;63:36-47.	Identified	MBD	No	2	7				8	visual analogue scales (VASs) of depression, rumination, avoidance, a participant chosen main symptom of depression, and an encapsulated belief; standardized, process, and ending measures	Rating Scale	Not Included	depression	time-intensive behavioral activation	Level Change	No	Yes	Yes	Yes	-.98 to .80	No	Visual	Yes	Mean difference	Yes	IOA was not collected in each phase for at least 20% of data points per condition	No	No	Yes	Yes	No	No
Jarrett MA. Treatment of comorbid attention-deficit/hyperactivity disorder and anxiety in children: Processes of change. Psychological Assessment. 2013;25(2):545–555.	Not Identified	AB	No	2				10	8	Disruptive Behavior Disorders Rating Scale, Spence Child Anxiety Scale, Parent Version, Alabama Parenting Questionnaire, Family Environment Scale, Parent–Child Relationship Questionnaire, Behavior Rating Inventory of Executive Function, CNS Vital Signs	Rating Scale	Included	comorbid ADHD and Anxiety	psychosocial treatment	Level Change	No	Yes	Yes	No	n/a	No	Paired T-Test	No	None	Yes	Study did not include ≥ 3 attempts to demonstrate an intervention effect at three different points in time	No	No	No	No	No	No
Lindner P, Dagöö J, Hamilton W, et al. Virtual Reality exposure therapy for public speaking anxiety in routine care: A single-subject effectiveness trial. Cognitive Behaviour Therapy. 2021;50(1):67-87.	Not Identified	AB	No	2	1	4	3	4	23	PSAS, LSAS, B-FNE, PHQ-9, GAD-7, BBQ	Rating Scale	Not Included	public speaking anxiety	virtual reality	Level Change	No	Yes	Yes	Yes	0.77 to 1.15	No	Multi-Level Modeling	No	Cohen's D	No	Study did not include ≥ 3 attempts to demonstrate an intervention effect at three different points in time	No	No	No	No	No	No
Peters BC, Wood W, Hepburn S, Bundy A. Pilot study: Occupational therapy in an equine environment for youth with autism. OTJR: Occupation, Participation, and Health. 2020;40(3):190-202.	Identified	MBD	No	2	6	10	8	18	6	visual analogue rating scales, Aberrant Behavior Checklist–Community, Social Responsiveness Scale	Rating Scale	Not Included	autism	occupational therapy in an equine environment	Level Change	Yes	Yes	Yes	Yes	.41 - 1.00	No	Visual	Yes	Mean difference	Yes	IOA was not collected in each phase for at least 20% of data points per condition	No	No	No	No	No	No
Villatte JL, Vilardaga R, Villatte M, Vilardaga JCP, Atkins DC, Hayes SC. Acceptance and Commitment Therapy modules: Differential impact on treatment processes and outcomes. Behaviour Research and Therapy. 2016;77:52-61.	Identified	MBD	No	2	3	8	5	6	15	Treatment acceptance, Psychological symptom severity, Quality of life, Specific change processes, Experiential acceptance, Values-based action, Common change processes, Awareness, Nonreactivity, Analytic strategy	Rating Scale	Not Included	clinically significant psychological distress	Acceptance and Commitment Therapy	Level Change	No	Yes	No	Yes	-.06 to .80	No	Visual	Yes	Mean difference	Yes	IOA was not collected in each phase for at least 20% of data points per condition	No	No	No	No	No	No
Schemer L, Vlaeyen JWS, Doerr JM, et al. Treatment processes during exposure and cognitive-behavioral therapy for chronic back pain: A single-case experimental design with multiple baselines. Behaviour Research and Therapy. 2018;108:58-67.	Not Identified	MBD	No	2	7	44	26	8	12	changes in pain symptoms, disability, pain-related fear, acceptance, body confidence, self-efficacy, and positive thoughts	Rating Scale	Not Included	chronic back pain	exposure and cognitive-behavioral therapy	Level Change	No	Yes	No	No	n/a	No	Visual	No	None	No	IOA was not collected in each phase for at least 20% of data points per condition	No	No	No	No	No	Yes
Derakhshandeh F, Nikmaram M, Hosseinabad HH, et al. Speech characteristics after articulation therapy in children with cleft palate and velopharyngeal dysfunction – A single case experimental design. International Journal of Pediatric Otorhinolaryngology. 2016;86:104-113.	Identified	ABA	No	3	1	3	2	5	5	percentage of non-oral CSCs (NCSCs), passive CSCs (PCSCs), stimulable consonants (SC), correct consonants in word imitation (CCI), and correct consonants in picture naming (CCN)	Rate	Not Included	articulation dfficulties due to Velopharyngeal Insufficiency (VPI), non-oral and passive cleft speech characteristics	articulation therapy	Level Change	No	Yes	Yes	Yes	PND 60-80%, IRD = .55-.775	Yes	Visual	Yes	Mean difference	Yes	Study did not include ≥ 3 attempts to demonstrate an intervention effect at three different points in time	No	No	No	No	No	No
Gantz BJ, Dunn C, Oleson J, Hansen M, Parkinson A, Turner C. Multicenter clinical trial of the nucleus hybrid S8 cochlear implant: Final outcomes. Laryngoscope. 2016;126(4):962-73.	Not Identified	AB	No	2	3	6	4	12	87	Speech perception in quiet (Conso-nant-Nucleus-Consonant [CNC] words) and in noise (Bamford-Kowal-Bench Sentences-In-Noise [BKB-SIN], bbreviated Profile for Hearing AidBenefit (APHAB)	Rate	Not Included	hearing loss	cochlear implant	Level Change	No	Yes	No	No	n/a	No	Paired T-Test	No	None	No	Study did not include ≥ 3 attempts to demonstrate an intervention effect at three different points in time	No	No	No	No	No	Yes
Edmonds LA, Mammino K, Ojeda J. Effect of verb network strengthening treatment (VNeST) in persons with aphasia: Extension and replication of previous findings. American Journal of Speech-Language Pathology. 2014;23(2):S312-S329.	Identified	MBD	No	4					11	sentence probe pictures, control task, OANB, Argument Structure Production Test, analysis of participant oral responses using Systematic Analysis of Language Transcripts software	Rating Scale	Not Included	aphasia	verb network strengthening treatment	Level Change	No	Yes	No	Yes	-2.62 to 8.21	No	Paired T-Test	No	Cohen's D	Yes	Study did not include ≥ 3 attempts to demonstrate an intervention effect at three different points in time	No	No	No	No	No	No
Bentley KH, Nock MK, Sauer-Zavala S, Gorman BS, Barlow DH. A functional analysis of two transdiagnostic, emotion-focused interventions on nonsuicidal self-injury. Journal of Consulting and Clinical Psychology. 2017;85(6):632-646.	Identified	MBD	No	2	2	4	3	8	10	daily ratings of NSSI urges and acts	Rate	Included	nonsuicidal self-injury	mindful emotion awareness training and cognitive reappraisal	Level Change	No	Yes	Yes	Yes	specific values not reported in the article	Yes	Visual	No	None	Yes	Study did not have the number of required data points (3-5) per case/phase	No	No	No	Yes	No	No
Peach RK, Beck KM, Gorman M, Fisher C. Clinical outcomes following language-specific attention treatment versus direct attention training for aphasia: A comparative effectiveness study. Journal of Speech, Language, and Hearing Research. 2019;62(8):2785-2811.	Not Identified	ATD	No	5	5	5	5	25	4	task performance for each program, standardized language and attention measures, tests of functional abilities, and patient-reported outcomes	Rating Scale	Not Included	stroke-induced aphasia	language-specific attention treatment and direct attention training	Level Change	No	Yes	No	Yes	-.88 to 1.0	Yes	Visual	Yes	Mean difference	Yes	IOA was not collected in each phase for at least 20% of data points per condition	Yes	Yes	No	Yes	No	No
Brake CA, Sauer-Zavala S, Boswell JF, Gallagher MW, Farchione TJ, Barlow DH. Mindfulness-based exposure strategies as a transdiagnostic mechanism of change: An exploratory alternating treatment design. Behavior Therapy. 2016;47(2):225-38.	Identified	ATD	No	6	1	1	1	6	7	Anxiety severity, distress aversion, and distraction/ suppression tendencies	Rating Scale	Included	distress related to exposure	mindfulness-based exposure strategies vs avoidance	Immediacy	Yes	Yes	Yes	Yes	.62 to 2.1	Yes	Visual	Yes	G	Yes	IOA was not collected in each phase for at least 20% of data points per condition	No	No	No	No	No	No
Sheehy SB. A nurse-coached exercise program to increase muscle strength, improve quality of life, and increase self-efficacy in people with tetraplegic spinal cord injuries. The Journal of Neuroscience Nursing. 2013;45(4):E3-12.	Identified	MBD	No	2	6	6	6	2	10	muscle strength, quality of life, and self-efficacy	Rating Scale	Not Included	Tetraplegic Spinal Cord Injuries	nurse-coached exercise program	Level Change	No	Yes	Yes	No	n/a	No	Visual	No	None	Yes	Study did not include ≥ 3 attempts to demonstrate an intervention effect at three different points in time	No	No	No	No	No	No
Su IYW, Chung KKY, Chow DHK. Treadmill training with partial body weight support compared with conventional gait training for low-functioning children and adolescents with nonspastic cerebral palsy: A two-period crossover study. Prosthetics and Orthotics International. 2013;37(6):445–453.	Not Identified	AB	No	2	12	12	12	24	10	Gross Motor Function Measure-66	Rating Scale	Not Included	cerebral palsy	partial body weight-supported treadmill training	Level Change	No	Yes	No	Yes	.54 to .86	No	ANOVA	No	Mean difference	Yes	Study did not include ≥ 3 attempts to demonstrate an intervention effect at three different points in time	Yes	Yes	No	No	No	No
